# Supplementary material for: Klinefelter syndrome and germ cell tumors: review of the literature
Source: Int J Pediatr Endocrinol. 2020 Sep 30;2020:18. doi: 10.1186/s13633-020-00088-0 (PMC7526209; doi:10.1186/s13633-020-00088-0)
Supplement: Supplementary file 1 — Additional file 1. [file 13633_2020_88_MOESM1_ESM.xlsx]

## Sheet: Overzicht sheet
Author	Year	DOI	Full tekst reference	Location	Med	CNS	Testis	Abdomen	Age	Age group	Histology
Rubinstein U	1972		Rubinstein U. Tumors of the central nervous system. In: Atlas of Tumor pathology, series 2, Fascicle 6. Washington, DC: Armec Forces Institute of Pathology, 1972; 270.	Pineal		1			16	15-19	Mixed non-seminomatous GCT
Rubinstein U	1972		Rubinstein U. Tumors of the central nervous system. In: Atlas of Tumor pathology, series 2, Fascicle 6. Washington, DC: Armec Forces Institute of Pathology, 1972; 270.	Brain		1			19	15-19	Germinoma
Rubinstein U	1972		Rubinstein U. Tumors of the central nervous system. In: Atlas of Tumor pathology, series 2, Fascicle 6. Washington, DC: Armec Forces Institute of Pathology, 1972; 270.	Pineal		1			21	20-24	Germinoma
Rubinstein U	1972		Rubinstein U. Tumors of the central nervous system. In: Atlas of Tumor pathology, series 2, Fascicle 6. Washington, DC: Armec Forces Institute of Pathology, 1972; 270.	Pineal		1			22	20-24	Germinoma
Valdes-Dapena	1974	PMID: 4369266	Valdés-Dapena MA, Huff DS, DiGeorge AM. The association of congenital malformations and malignant tumors in infants and children. Ann Clin Lab Sci. 1974 Sep-Oct;4(5):363-71.	Mediastinum	1				12	10-14	Teratocarcinoom
Gustavson	1975	10.1111/j.1399-0004.1975.tb01947.x	Gustavson KH, Gamstorp I, Meurling S. Bilateral teratoma of testis in two brothers with 47,XXY Klinefelter's syndrome. Clin Genet. 1975 Jul;8(1):5-10.	Testis bilateral			1		0.08	00 - 01	Teratoma
Gustavson	1975	10.1111/j.1399-0004.1975.tb01947.x	Gustavson KH, Gamstorp I, Meurling S. Bilateral teratoma of testis in two brothers with 47,XXY Klinefelter's syndrome. Clin Genet. 1975 Jul;8(1):5-10.	Testis bilateral			1		0.83	00 - 01	Teratoma
Pierson	1975	PMID: 1129025	Pierson M, Gilgenkrantz S, Saborio M, Worms AM. Klinefelter's syndrome. Trilogy of Fallot. Teratoma of the mediastinum and early puberty. Pediatrie. 1975 Mar;30(2):185-92.	Mediastinum	1				14	10-14	Teratocarcinoom
Simpson	1976	PMID: 1261078	Simpson JL, Photopulos G. Letter: Bilateral teratoma of testis in 2 brothers with 47,XXY Klinefelter's syndrome. Clin Genet. 1976 Mar;9(3):380-1.	Testis bilateral			1		9	05 - 09	Teratoma
Simpson	1976	PMID: 1261078	Simpson JL, Photopulos G. Letter: Bilateral teratoma of testis in 2 brothers with 47,XXY Klinefelter's syndrome. Clin Genet. 1976 Mar;9(3):380-1.	Testis bilateral			1		9	05 - 09	Teratoma
Storm	1976	10.1016/s0022-5347(17)59041-2	Storm PB, Fallon B, Bunge RG. Mediastinal choriocarcinoma in a chromatin-positive boy. J Urol. 1976 Dec;116(6):838-40.	Mediastinum	1				16	15-19	Choriocarcinoma
Doll	1976	10.1016/s0022-5347(17)58965-x	Doll DC, Weiss RB, Evans H. Klinefelter's syndrome and extragenital seminoma. J Urol. 1976 Nov;116(5):675-6.	Retroperitoneum Mediastinum				1	43	40-44	Seminoma
Isurugi	1977	10.1002/1097-0142(197705)39:5<2041::aid-cncr2820390521>3.0.co;2-x	Isurugi K, Imao S, Hirose K, Aoki H. Seminoma in Klinefelter's syndrome with 47, XXY, 15s+ karyotype. Cancer. 1977 May;39(5):2041-7.	Testis			1		32	30-34	Seminoma
Danon	1978	10.1016/s0022-3476(78)80069-9	Danon M, Weintraub BD, Kim SH, Scully RE, Crawford JD. Sexual precocity in a male due to thoracic polyembryoma. J Pediatr. 1978 Jan;92(1):51-4.	Mediastinum	1				7	05 - 09	Mixed GCT
Floret	1979	10.1016/s0022-3476(79)80393-5	Floret D, Renaud H, Monnet P. Sexual precocity and thoracic polyembryoma: Klinefelter syndrome? J Pediatr. 1979 Jan;94(1):163. No abstract available.	Mediastinum	1				8	05 - 09	Malignant teratoma
Sogge	1979	10.1016/0002-9343(79)91084-2	Sogge MR, McDonald SD, Cofold PB. The malignant potential of the dysgenetic germ cell in Klinefelter's syndrome. Am J Med. 1979 Mar;66(3):515-8.	Mediastinum	1				21	20-24	Choriocarcinoma
Sogge	1979	10.1016/0002-9343(79)91084-2	Sogge MR, McDonald SD, Cofold PB. The malignant potential of the dysgenetic germ cell in Klinefelter's syndrome. Am J Med. 1979 Mar;66(3):515-8.	Mediastinum	1				26	25-29	Mixed non-seminomatous GCT
Chaussain	1980	10.1016/s0022-3476(80)80021-7	Chaussain JL, Lemerle J, Roger M, Canlorbe P, Job JC. Klinefelter syndrome, tumor, and sexual precocity. J Pediatr. 1980 Oct;97(4):607-9.	Mediastinum	1				5	05 - 09	Teratoma
Weetman	1980	10.1136/bmj.281.6240.585	Weetman AP, Borysiewicz LK. Androgen production in a patient with Klinefelter's syndrome and choriocarcinoma. Br Med J. 1980 Aug 30;281(6240):585-6.	Mediastinum	1				19	15-19	Choriocarcinoma
Feun	1980	10.1002/1097-0142(19800515)45:10<2543::aid-cncr2820451012>3.0.co;2-h	Feun LG, Samson MK, Stephens RL. Vinblastine (VLB), bleomycin (BLEO), cis-diamminedichloroplatinum (DDP) in disseminated extragonadal germ cell tumors. A Southwest Oncology Group Study. Cancer. 1980 May 15;45(10):2543-9.	Mediastinum	1				26	25-29	Embryonal carcinoma
Turner	1981	10.7326/0003-4819-94-2-279_1	Turner AR, MacDonald RN, Gilbert JA, Petursson S. Mediastinal germ cell cancers in Klinefelter's syndrome. Ann Intern Med. 1981 Feb;94(2):279.	Mediastinum	1				15	15-19	Choriocarcinoma
McNeil	1981	10.1002/1097-0142(19810115)47:2<343::aid-cncr2820470222>3.0.co;2-5	McNeil MM, Leong AS, Sage RE. Primary mediastinal embryonal carcinoma in association with Klinefelter's syndrome. Cancer. 1981 Jan 15;47(2):343-5.	Mediastinum	1				16	15-19	Embryonal carcinoma
Curry	1981	10.1016/s0022-5347(17)54929-0	Curry WA, McKay CE, Richardson RL, Greco FA. Klinefelter's syndrome and mediastinal germ cell neoplasms. J Urol. 1981 Jan;125(1):127-9.	Mediastinum	1				16	15-19	Teratocarcinoom
Vanfleteren	1981	https://doi.org/10.1111/j.1439-0272.1981.tb00104.x	E. VANFLETEREN. O. STEENO. Klinefelter's Syndrome and Mediastinal Teratoma. 1981. Andrologia 13: 573-577.	Mediastinum	1				17	15-19	Teratoma
Curry	1981	10.1016/s0022-5347(17)54929-0	Curry WA, McKay CE, Richardson RL, Greco FA. Klinefelter's syndrome and mediastinal germ cell neoplasms. J Urol. 1981 Jan;125(1):127-9.	Mediastinum	1				20	20-24	Choriocarcinoma
Turner	1981	10.7326/0003-4819-94-2-279_1	Turner AR, MacDonald RN, Gilbert JA, Petursson S. Mediastinal germ cell cancers in Klinefelter's syndrome. Ann Intern Med. 1981 Feb;94(2):279.	Mediastinum	1				20	20-24	Embryonal carcinoma
Turner	1981	10.7326/0003-4819-94-2-279_1	Turner AR, MacDonald RN, Gilbert JA, Petursson S. Mediastinal germ cell cancers in Klinefelter's syndrome. Ann Intern Med. 1981 Feb;94(2):279.	Mediastinum	1				23	20-24	Embryonal carcinoma
Penchansky	1982	10.1002/1097-0142(19820815)50:4<684::aid-cncr2820500411>3.0.co;2-d	Penchansky L, Krause JR. Acute leukemia following a malignant teratoma in a child with Klinefelter's syndrome: case report and review of secondary leukemias in children following treatment of a primary neoplasm. Cancer. 1982 Aug 15;50(4):684-9.	Mediastinum	1				9	05 - 09	Mixed non-seminomatous GCT
Kalifa	1983	PMID: 6881871	Kalifa G, Laniepce M, Chaussain JL, Bennet J. Klinefelter's syndrome and mediastinal teratoma. Ann Radiol (Paris). 1983 Feb-Mar;26(2-3):138-42.	Mediastinum	1				5	05 - 09	Teratocarcinoma
Kalifa	1983	PMID: 6881871	Kalifa G, Laniepce M, Chaussain JL, Bennet J. Klinefelter's syndrome and mediastinal teratoma. Ann Radiol (Paris). 1983 Feb-Mar;26(2-3):138-42.	Mediastinum	1				6	05 - 09	Teratocarcinoma
Kalifa	1983	PMID: 6881871	Kalifa G, Laniepce M, Chaussain JL, Bennet J. Klinefelter's syndrome and mediastinal teratoma. Ann Radiol (Paris). 1983 Feb-Mar;26(2-3):138-42.	Mediastinum	1				9	05 - 09	Teratocarcinoma
Kalifa	1983	PMID: 6881871	Kalifa G, Laniepce M, Chaussain JL, Bennet J. Klinefelter's syndrome and mediastinal teratoma. Ann Radiol (Paris). 1983 Feb-Mar;26(2-3):138-42.	Mediastinum	1				15	15-19	Teratocarcinoma
Mann	1983	10.1016/0165-4608(83)90134-6	Mann BD, Sparkes RS, Kern DH, Morton DL. Chromosomal abnormalities of a mediastinal embryonal cell carcinoma in a patient with 47,XXY Klinefelter syndrome: evidence for the premeiotic origin of a germ cell tumor. Cancer Genet Cytogenet. 1983 Mar;8(3):191-6.	Mediastinum	1				18	15-19	Embryonal carcinoma
Ahagon	1983	10.3171/jns.1983.58.1.0136	Ahagon A, Yoshida Y, Kusuno K, Uno T. Suprasellar germinoma in association with Klinefelter’s syndrome: case report. J Neurosurg 1983;58:136–138	Suprasellar		1			20	20-24	Germinoma
Schimke	1983	10.1016/0165-4608(83)90018-3	Schimke RN, Madigan CM, Silver BJ, Fabian CJ, Stephens RL. Choriocarcinoma, thyrotoxicosis, and the Klinefelter syndrome. Cancer Genet Cytogenet. 1983 May;9(1):1-7.	Mediastinum	1				26	25-29	Choriocarcinoma
Fujimoto	1985	10.1007/bf02469891	Fujimoto Y, Monden Y, Nakahara K, Kawashima Y. Benign mediastinal teratoma associated with Klinefelter's syndrome. Jpn J Surg. 1985 May;15(3):221-4.	Mediastinum	1				19	15-19	Teratoma
Ellis	1986	10.1227/00006123-198602000-00021	Ellis SJ, Crockard A, Barnard RO. Klinefelter’s syndrome, cerebral germinoma, Chiari malformation, and syrinx: a case report. Neurosurgery 1986;18:220–222	Brain		1			12	10-14	Germinoma
Ellis	1986	10.1227/00006123-198602000-00021	Ellis SJ, Crockard A, Barnard RO. Klinefelter’s syndrome, cerebral germinoma, Chiari malformation, and syrinx: a case report. Neurosurgery 1986;18:220–222	Posterior hypothalamus Left frontal lobe		1			12	10-14	Germinoma
Lachman	1986	PMID: 3778123	Lachman MF, Kim K, Koo BC. Mediastinal teratoma associated with Klinefelter's syndrome. Arch Pathol Lab Med. 1986 Nov;110(11):1067-71.	Mediastinum	1				19	15-19	Teratoma
Beasley	1987	10.1002/mpo.2950150511	Beasley SW, Tiedemann K, Howat A, Werther G, Auldist AW, Tuohy P. Precocious puberty associated with malignant thoracic teratoma and malignant histiocytosis in a child with Klinefelter's syndrome. Med Pediatr Oncol. 1987;15(5):277-80.	Mediastinum	1				10	10-14	Mixed non-seminomatous GCT
Nichols	1987	10.1200/JCO.1987.5.8.1290	Nichols CR, Heerema NA, Palmer C, Loehrer PJ Sr, Williams SD, Einhorn LH. Klinefelter's syndrome associated with mediastinal germ cell neoplasms. J Clin Oncol. 1987 Aug;5(8):1290-4.	Mediastinum	1				14	10-14	Mixed non-seminomatous GCT
Nichols	1987	10.1200/JCO.1987.5.8.1290	Nichols CR, Heerema NA, Palmer C, Loehrer PJ Sr, Williams SD, Einhorn LH. Klinefelter's syndrome associated with mediastinal germ cell neoplasms. J Clin Oncol. 1987 Aug;5(8):1290-4.	Mediastinum	1				15	15-19	Mixed non-seminomatous GCT
Nichols	1987	10.1200/JCO.1987.5.8.1290	Nichols CR, Heerema NA, Palmer C, Loehrer PJ Sr, Williams SD, Einhorn LH. Klinefelter's syndrome associated with mediastinal germ cell neoplasms. J Clin Oncol. 1987 Aug;5(8):1290-4.	Mediastinum	1				15	15-19	Mixed non-seminomatous GCT
Oki	1987	10.1507/endocrj1954.34.145	Oki S, Nakao K, Kuno S, Imura H. A case of Klinefelter's syndrome associated with hypothalamic-pituitary dysfunction caused by an intracranial germ cell tumor. Endocrinol Jpn. 1987 Feb;34(1):145-51.	Pineal		1			17	15-19	Malignant GCT
Nichols	1987	10.1200/JCO.1987.5.8.1290	Nichols CR, Heerema NA, Palmer C, Loehrer PJ Sr, Williams SD, Einhorn LH. Klinefelter's syndrome associated with mediastinal germ cell neoplasms. J Clin Oncol. 1987 Aug;5(8):1290-4.	Mediastinum	1				18	15-19	Mixed non-seminomatous GCT
Lee	1987	10.1002/1097-0142(19870901)60:5<1053::aid-cncr2820600520>3.0.co;2-1	Lee MW, Stephens RL. Klinefelter's syndrome and extragonadal germ cell tumors. Cancer. 1987 Sep 1;60(5):1053-5.	Mediastinum	1				25	25-29	Choriocarcinoma
Nichols	1987	10.1200/JCO.1987.5.8.1290	Nichols CR, Heerema NA, Palmer C, Loehrer PJ Sr, Williams SD, Einhorn LH. Klinefelter's syndrome associated with mediastinal germ cell neoplasms. J Clin Oncol. 1987 Aug;5(8):1290-4.	Mediastinum	1				28	25-29	Mixed non-seminomatous GCT
Arens	1988	10.1002/1097-0142(19880315)61:6<1228::aid-cncr2820610628>3.0.co;2-r	Arens R, Marcus D, Engelberg S, Findler G, Goodman RM, Passwell JH. Cerebral germinomas and Klinefelter syndrome: a review. Cancer 1988;61:1228–123	Pineal		1			15	15-19	Germinoma
Dexeus	1988	10.1016/s0022-5347(17)41492-3	Dexeus FH, Logothetis CJ, Chong C, Sella A, Ogden S. Genetic abnormalities in men with germ cell tumors. J Urol. 1988 Jul;140(1):80-4.	Mediastinum	1				16	15-19	Yolk sac tumor
Dexeus	1988	10.1016/s0022-5347(17)41492-3	Dexeus FH, Logothetis CJ, Chong C, Sella A, Ogden S. Genetic abnormalities in men with germ cell tumors. J Urol. 1988 Jul;140(1):80-4.	Mediastinum	1				18	15-19	Mixed non-seminomatous GCT
Carroll	1988	10.1016/0090-4295(88)90579-1	Carroll PR, Morse MJ, Koduru PP, Chaganti RS. Testicular germ cell tumor in patient with Klinefelter syndrome. Urology. 1988 Jan;31(1):72-4.	Testis			1		24	20-24	Non-seminomatous GCT
Dexeus	1988	10.1016/s0022-5347(17)41492-3	Dexeus FH, Logothetis CJ, Chong C, Sella A, Ogden S. Genetic abnormalities in men with germ cell tumors. J Urol. 1988 Jul;140(1):80-4.	Mediastinum	1				24	20-24	Mixed non-seminomatous GCT
Dexeus	1988	10.1016/s0022-5347(17)41492-3	Dexeus FH, Logothetis CJ, Chong C, Sella A, Ogden S. Genetic abnormalities in men with germ cell tumors. J Urol. 1988 Jul;140(1):80-4.	Mediastinum	1				31	30-34	Mixed non-seminomatous GCT
Nielsen	1989		Nielsen J, Hansen J (1989), Chromosome abnormalities and varients in Denmark 1961 - 1988. Cytogenetic Laboratory. Aarhus.	Mediastinum	1				25	25-29	Mixed GCT
Gohji	1989	10.1016/s0022-5347(17)40620-3	Gohji , Goto A, Takenaka A, Arakawa S, Matumoto O, Hikosaka K, Kamidono S. Extragonadal germ cell tumor in the retrovesical region associated with Klinefelter's syndrome: a case report and review of the literature. J Urol. 1989 Jan;141(1):133-6.	Retrovesical				1	39	35-39	Embryonal carcinoma
Tada	1990	PMID: 2075885	Tada M, Takimoto Y, Kishimoto T. Immature teratoma of the testis associated with Klinefelter's syndrome: a case report. Hinyokika Kiyo. 1990 Dec;36(12):1471-4.	Testis			1		0.5	00 - 01	Teratoma
Reddy	1991	10.1097/00007611-199106000-00026	Reddy SR, Svec F, Richardson P. Seminoma of the testis in a patient with 48,XXYY variant of Klinefelter's syndrome. South Med J. 1991 Jun;84(6):773-5.	Testis			1		28	25-29	Seminoma
Hastle	1992	10.1007/bf01959079	Hasle H, Jacobsen BB, Asschenfeldt P, Andersen K. Mediastinal germ cell tumour associated with Klinefelter syndrome. A report of case and review of the literature. Eur J Pediatr. 1992 Oct;151(10):735-9.	Mediastinum	1				14	10-14	Mixed non-seminomatous GCT
Hashimoto	1992	10.1016/0090-3019(92)90009-c	Hashimoto M, Hatasa M, Shinoda S, Masuzawa T. Medulla oblongata germinoma in association with Klinefelter syndrome. Surg Neurol 1992;37:384–87	Medulla oblongata		1			19	15-19	Germinoma
Stevens	1993	10.1111/j.1464-410x.1993.tb00743.x	Stevens MJ, Jameson CF, Hendry WF. Bilateral testicular teratoma in Klinefelter's syndrome. Br J Urol. 1993 Sep;72(3):384-5.	Testis bilateral			1		34	30-34	Teratoma
Aurer	1994	PMID: 7946452	Aurer I, Nemet, Uzarević B, Hitrec V, Mrsić S, Grgić M, Boban D, Zupancic-Salek S, Radman I, Labar B. Mediastinal malignant teratoma and acute myeloid leukemia in a patient with Klinefelter's syndrome--comparison of DNA content in the two malignancies. Acta Oncol. 1994;33(6):705-6.	Mediastinum	1				15	15-19	Mixed non-seminomatous GCT
Zon	1994	10.1002/mpo.2950230411	Zon R, Orazi A, Neiman RS, Nichols CR. Benign hematologic neoplasm associated with mediastinal mature teratoma in a patient with Klinefelter's syndrome: a case report. Med Pediatr Oncol. 1994;23(4):376-9.	Mediastinum	1				18	15-19	Teratoma
Travaline	1994	10.1136/thx.49.3.283	Travaline JM, Criner GJ, Ming PM, Kueppers F. Anterior mediastinal mass in a young man. Thorax. 1994 Mar;49(3):283-4.	Mediastinum	1				26	25-29	Teratoma
Hachimi-Idrissi	1995	10.1136/adc.72.2.163	Hachimi-Idrissi S, Desmyttere S, Goossens A, Desprechins B, Otten J. Retroperitoneal teratoma as first sign of Klinefelter's syndrome. Arch Dis Child. 1995 Feb;72(2):163-4.	Retroperitoneal				1	0.41	00 - 01	Teratoma
Derenoncourt	1995	10.1002/ajmg.1320550112	Derenoncourt AN, Castro-Magana M, Jones KL. Mediastinal teratoma and precocious puberty in a boy with mosaic Klinefelter syndrome. Am J Med Genet. 1995 Jan 2;55(1):38-42.	Mediastinum	1				9	05 - 09	Teratoma
Prall	1995	10.1159/000120962	Prall JA, McGavran L, Greffe BS, Partington MD. Intracranial malignant germ cell tumor and the Klinefelter syndrome: case report and review of the literature. Pediatr Neurosurg 1995;23:219–224	Pineal		1			12	10-14	Mixed non-seminomatous GCT
Hasle	1995	10.1038/bjc.1995.85	Hasle H, Mellemgaard A, Nielsen J, Hansen J. Cancer incidence in men with Klinefelter syndrome. Br J Cancer. 1995 Feb;71(2):416-20.	Pineal		1			20	20-24	Germinoma
Hasle	1995	10.1038/bjc.1995.85	Hasle H, Mellemgaard A, Nielsen J, Hansen J. Cancer incidence in men with Klinefelter syndrome. Br J Cancer. 1995 Feb;71(2):416-20.	Mediastinum	1				22	20-24	Malignant non-seminomatous GCT
Hasle	1995	10.1038/bjc.1995.85	Hasle H, Mellemgaard A, Nielsen J, Hansen J. Cancer incidence in men with Klinefelter syndrome. Br J Cancer. 1995 Feb;71(2):416-20.	Mediastinum	1				22	20-24	Malignant non-seminomatous GCT
Hasle	1995	10.1038/bjc.1995.85	Hasle H, Mellemgaard A, Nielsen J, Hansen J. Cancer incidence in men with Klinefelter syndrome. Br J Cancer. 1995 Feb;71(2):416-20.	Mediastinum	1				22	20-24	Malignant non-seminomatous GCT
Tay	1995	PMID: 7853565	Tay HP, Bidair M, Shabaik A, Gilbaugh JH 3rd, Schmidt JD. Primary yolk sac tumor of the prostate in a patient with Klinefelter's syndrome. J Urol. 1995 Mar;153(3 Pt 2):1066-9.	Prostate				1	43	40-44	Yolk sac tumor
Wysocka	1996	10.1016/s0165-4608(96)00114-8	Wysocka B, Denis A, Limon J, Izycka E, Roszkiewicz A, Drozyńska E, Jassem J, Imieliński B, Stoba C. Klinefelter syndrome and neoplasia: presentation of three new cases. Cancer Genet Cytogenet 1996;92:85–86	Retroperitoneal				1	0.67	00 - 01	Teratoma
Lescheck E. W.	1996	10.1210/jcem.81.11.8923820	Leschek EW1, Doppman JL, Pass HI, Cutler GB Jr. Localization by venous sampling of occult chorionic gonadotropin-secreting tumor in a boy with mosaic Klinefelter's syndrome and precocious puberty. J Clin Endocrinol Metab. 1996 Nov;81(11):3825-8.	Thymus	1				5	05 - 09	Choriocarcinoma
Wysocka	1996	10.1016/s0165-4608(96)00114-8	Wysocka B, Denis A, Limon J, Izycka E, Roszkiewicz A, Drozyńska E, Jassem J, Imieliński B, Stoba C. Klinefelter syndrome and neoplasia: presentation of three new cases. Cancer Genet Cytogenet 1996;92:85–86	Mediastinum	1				13	10-14	Choriocarcinoma
Aizenstein	1997	10.1002/(sici)1097-0096(199711/12)25:9<508::aid-jcu9>3.0.co;2-r	Aizenstein RI1, Hibbeln JF, Sagireddy B, Wilbur AC, O'Neil HK. Klinefelter's syndrome associated with testicular microlithiasis and mediastinal germ-cell neoplasm. J Clin Ultrasound. 1997 Nov-Dec;25(9):508-10.	Mediastinum	1				18	15-19	Teratoma
Czauderna	1998	10.1016/s0022-3468(98)90217-2	Czauderna P, Stoba C, Wysocka B, Iliszko M. Association of Klinefelter syndrome and abdominal teratoma: a case report. J Pediatr Surg. 1998 May;33(5):774-5.	Abdomen				1	0.92	00 - 01	Teratoma
Bebb	1998	10.1016/s0003-4975(98)00504-9	Bebb GG, Grannis FW Jr, Paz IB, Slovak ML, Chilcote R. Mediastinal germ cell tumor in a child with precocious puberty and Klinefelter syndrome. Ann Thorac Surg. 1998 Aug;66(2):547-8.	Mediastinum	1				8	05 - 09	Non-seminomatous GCT
Bussey	1999	PMID: 10337997	Bussey KJ, Lawce HJ, Olson SB, Arthur DC, Kalousek DK, Krailo M, Giller R, Heifetz S, Womer R, Magenis RE. Chromosome abnormalities of eighty-one pediatric germ cell tumors: sex-, age-, site-, and histopathology-related differences--a Children's Cancer Group study. Genes Chromosomes Cancer. 1999 Jun;25(2):134-46.	Mediastinum	1				6	05 - 09	Mixed GCT
Bussey	1999	PMID: 10337997	Bussey KJ, Lawce HJ, Olson SB, Arthur DC, Kalousek DK, Krailo M, Giller R, Heifetz S, Womer R, Magenis RE. Chromosome abnormalities of eighty-one pediatric germ cell tumors: sex-, age-, site-, and histopathology-related differences--a Children's Cancer Group study. Genes Chromosomes Cancer. 1999 Jun;25(2):134-46.	Mediastinum	1				10	10-14	Mixed non-seminomatous GCT
Bussey	1999	PMID: 10337997	Bussey KJ, Lawce HJ, Olson SB, Arthur DC, Kalousek DK, Krailo M, Giller R, Heifetz S, Womer R, Magenis RE. Chromosome abnormalities of eighty-one pediatric germ cell tumors: sex-, age-, site-, and histopathology-related differences--a Children's Cancer Group study. Genes Chromosomes Cancer. 1999 Jun;25(2):134-46.	Mediastinum	1				18	15-19	Mixed non-seminomatous GCT
Yamamoto	1999	10.1177/030006059902700407	Yamamoto T1, Tamura J, Orima S, Saitoh T, Sakuraya M, Maehara T, Shirota A, Maezawa A, Nojima Y, Naruse T. Rhabdomyosarcoma in a patient with mosaic Klinefelter syndrome and transformation of immature teratoma. J Int Med Res. 1999 Jul-Aug;27(4):196-200.	Mediastinum	1				27	25-29	Teratoma
Namiki	1999	10.1046/j.1442-2042.1999.06314.x	Namiki K, Tsuchiya A, Noda K, Oyama H, Ishibashi K, Kusama H, Furusato M. Extragonadal germ cell tumor of the prostate associated with Klinefelter's syndrome. Int J Urol. 1999 Mar;6(3):158-61.	Prostate				1	33	30-34	Mixed non-seminomatous GCT
Okada	1999	10.1093/humrep/14.4.946	Okada H1, Fujioka H, Tatsumi N, Kanzaki M, Okuda Y, Fujisawa M, Hazama M, Matsumoto O, Gohji K, Arakawa S, Kamidono S. Klinefelter's syndrome in the male infertility clinic. Hum Reprod. 1999 Apr;14(4):946-52.	Testis			1		34	30-34	Teratoma
Matsuki	1999	PMID: 10210407	Matsuki S1, Sasagawa I, Kakizaki H, Suzuki Y, Nakada T. Testicular teratoma in a man with XX/XXY mosaic Klinefelter's syndrome. J Urol. 1999 May;161(5):1573-4.	Testis			1		62	60 - 64	Teratoma
Yong	2000	10.3349/ymj.2000.41.1.136	Yong D, Lim JG, Choi JR, Park Q, Yang CH, Choi SH, Jeong HJ, Song KS. A case of Klinefelter syndrome with retroperitoneal teratoma. Yonsei Med J. 2000 Feb;41(1):136-9.	Retroperitoneal				1	0.41	00 - 01	Teratoma
Heidenreich	2000		Heidenreich A, Von Vietsch, H, Schwarzer U. Primary testicular germ cell tumours and Klinefelter syndrome. BJU International 2000 86 (1), 144.	Testis			1		20	20-24	Teratoma
Ganslandt	2000	10.1080/026886900408478	Ganslandt O, Buchfelder M, Grabenbauer GG. Primary spinal germinoma in a patient with concomitant Klinefelter’s syndrome. Br J Neurosurg 2000;14: 252–255	Spinal		1			29	25-29	Germinoma
Heidenreich	2000		Heidenreich A, Von Vietsch, H, Schwarzer U. Primary testicular germ cell tumours and Klinefelter syndrome. BJU International 2000 86 (1), 144.	Testis			1		31	30-34	Seminoma
Heidenreich	2000		Heidenreich A, Von Vietsch, H, Schwarzer U. Primary testicular germ cell tumours and Klinefelter syndrome. BJU International 2000 86 (1), 144.	Testis			1		40	40-44	Seminoma
Kurabayashi	2001	10.1046/j.1440-1827.2001.01246.x	Kurabayashi A, Furihata M, Matsumoto M, Sonobe H, Ohtsuki Y, Aki M, Kuwahara M. Primary intrapelvic seminoma in Klinefelter's syndrome. Pathol Int. 2001 Aug;51(8):624-8.	Intrapelvic				1	39	35-39	Seminoma
Kurzrock	2002	10.1016/s0090-4295(02)01836-8	Kurzrock EA, Tunuguntla HS, Busby JE, Gandour-Edwards R, Goldman LA. Klinefelter's syndrome and precocious puberty: a harbinger for tumor. Urology. 2002 Sep;60(3):514.	Mediastinum	1				6	05 - 09	Mixed GCT
Schneider	2002	10.1002/gcc.10053	Schneider DT, Schuster AE, Fritsch MK, Calaminus G, Göbel U, Harms D, Lauer S, Olson T, Perlman EJ. Genetic analysis of mediastinal nonseminomatous germ cell tumors in children and adolescents. Genes Chromosomes Cancer. 2002 May;34(1):115-25.	Mediastinum	1				12	10-14	Mixed non-seminomatous GCT
Govender	2002	10.1177/106689690201000211	Govender D1, Pillay SV. Mediastinal immature teratoma with yolk sac tumor and myelomonocytic leukemia associated with Klinefelter's syndrome. Int J Surg Pathol. 2002 Apr;10(2):157-62.	Mediastinum	1				14	10-14	Mixed non-seminomatous GCT
Schneider	2002	10.1002/gcc.10053	Schneider DT, Schuster AE, Fritsch MK, Calaminus G, Göbel U, Harms D, Lauer S, Olson T, Perlman EJ. Genetic analysis of mediastinal nonseminomatous germ cell tumors in children and adolescents. Genes Chromosomes Cancer. 2002 May;34(1):115-25.	Mediastinum	1				16	15-19	Mixed non-seminomatous GCT
Beresford	2003	10.1097/00043426-200304000-00011	Beresford L, Fernandez CV, Cummings E, Sanderson S, Ming-Yu W, Giacomantonio M. Mediastinal polyembryoma associated with Klinefelter syndrome. Journal of pediatric hematology/oncology. 2003;25(4):321-3.	Mediastinum	1				4	01 - 04	Mixed GCT
Cohen	2003	10.1056/NEJM200306123482420	Cohen D, Weintrob N. Case 9-2003: mediastinal germ-cell tumor. N Engl J Med. 2003 Jun 12;348(24):2469-70; author reply 2469-70.	Mediastinum	1				18	15-19	Malignant GCT
Kaido	2003	10.1016/s0090-3019(03)00454-3	Kaido T, Sasaoka Y, Hashimoto H, Taira K. De novo germinoma in the brain in association with Klinefelter's syndrome: case report and review of the literature. Surg Neurol. 2003 Dec;60(6):553-8; discussion 559.	Hypothalamus temporal		1			19	15-19	Germinoma
De Backer	2005	10.1016/j.jpedsurg.2005.05.048	De Backer A1, Madern GC, Hazebroek FW. Retroperitoneal germ cell tumors: a clinical study of 12 patients. J Pediatr Surg. 2005 Sep;40(9):1475-81.	Retroperitoneal				1	0.41	00 - 01	Teratoma
Su	2005	PMID: 16193184	Su PH1, Luh SP, Yieh DM, Chen JY, Chen SJ, Hung HM, Liao PF. Anterior mediastinal immature teratoma with precocious puberty in a child with Klinefelter syndrome. J Formos Med Assoc. 2005 Aug;104(8):601-4.	Mediastinum	1				4	01 - 04	Teratoma
Margery	2005	10.1016/s0755-4982(05)84120-x	Margery J1, Le Berre JP, Bredin C, Bordier L, Dupuy O, Mayaudon H, Guigay J, Bauducea B. Klinefelter's syndrome diagnosed three years after surgery for mediastinal teratoma. Presse Med. 2005 Sep 10;34(15):1078-9.	Mediastinum	1				20	20-24	Teratoma
Inai	2005	10.1111/j.1442-2042.2005.01151.x	Inai H, Kawai K, Morishita Y, Nagata M, Noguchi M, Akaza H. Retroperitoneal extragonadal germ cell tumor in a patient with Klinefelter's syndrome. Int J Urol. 2005 Aug;12(8):765-7.	Retroperitoneal				1	22	20-24	Seminoma
Chen	2006	10.1016/j.athoracsur.2006.03.077	Chen CK, Chang YL, Jou ST, Tseng YT, Lee YC. Treatment of mediastinal immature teratoma in a child with precocious puberty and Klinefelter's syndrome. Ann Thorac Surg. 2006 Nov;82(5):1906-8.	Mediastinum	1				5	05 - 09	Teratoma
Bowden	2006	10.1515/jpem.2006.19.11.1371	Bowden SA, Germak JA. Klinefelter syndrome presenting with precocious puberty due to a human chorionic gonadotropin (hCG)-producing mediastinal germinoma. J Pediatr Endocrinol Metab. 2006 Nov;19(11):1371.	Mediastinum	1				7	05 - 09	Germinoma
Vӧlkl	2006	10.1002/ajmg.a.31103	Völkl TM1, Langer T, Aigner T, Greess H, Beck JD, Rauch AM, Dörr HG. Klinefelter syndrome and mediastinal germ cell tumors. Am J Med Genet A. 2006 Mar 1;140(5):471-81.	Mediastinum	1				8	05 - 09	Mixed GCT
Aguirre	2006	10.1016/j.humpath.2006.01.029	Aguirre, David & Nieto, Karem & Lazos-Ochoa, Minerva & Peña, Y & Palma-Lara, Icela & Kofman-Alfaro, Susana & Queipo, Gloria. (2006). Extragonadal germ cell tumors are often associated with Klinefelter syndrome. Human pathology. 37. 477-80. 10.1016/j.humpath.2006.01.029.	Mediastinum	1				15	15-19	Mixed non-seminomatous GCT
Aguirre	2006	10.1016/j.humpath.2006.01.029	Aguirre, David & Nieto, Karem & Lazos-Ochoa, Minerva & Peña, Y & Palma-Lara, Icela & Kofman-Alfaro, Susana & Queipo, Gloria. (2006). Extragonadal germ cell tumors are often associated with Klinefelter syndrome. Human pathology. 37. 477-80. 10.1016/j.humpath.2006.01.029.	Mediastinum	1				16	15-19	Teratoma
Aguirre	2006	10.1016/j.humpath.2006.01.029	Aguirre, David & Nieto, Karem & Lazos-Ochoa, Minerva & Peña, Y & Palma-Lara, Icela & Kofman-Alfaro, Susana & Queipo, Gloria. (2006). Extragonadal germ cell tumors are often associated with Klinefelter syndrome. Human pathology. 37. 477-80. 10.1016/j.humpath.2006.01.029.	Mediastinum	1				17	15-19	Mixed GCT
Aguirre	2006	10.1016/j.humpath.2006.01.029	Aguirre, David & Nieto, Karem & Lazos-Ochoa, Minerva & Peña, Y & Palma-Lara, Icela & Kofman-Alfaro, Susana & Queipo, Gloria. (2006). Extragonadal germ cell tumors are often associated with Klinefelter syndrome. Human pathology. 37. 477-80. 10.1016/j.humpath.2006.01.029.	Mediastinum	1				19	15-19	Mixed GCT
Nakata	2006	PMID: 16775265	Nakata Y, Yagishita A, Arai N. Two patients with intraspinal germinoma associated with Klinefelter syndrome: case report and review of the literature. AJNR Am J Neuroradiol. 2006;27:1204-1210	Spinal Cerebellum Intraventricular		1			27	25-29	Germinoma
Phowthongkum	2006	10.1016/j.surneu.2006.05.041	Phowthongkum, Prasit. (2006). The second case of de novo intracranial germinoma association with Klinefelter's syndrome. Surgical neurology. 66. 332; author reply 332. 10.1016/j.surneu.2006.05.041.	Pituitary mass		1			29	25-29	Germinoma
Nakata	2006	PMID: 16775265	Nakata Y, Yagishita A, Arai N. Two patients with intraspinal germinoma associated with Klinefelter syndrome: case report and review of the literature. AJNR Am J Neuroradiol. 2006;27:1204-1210	Spinal Hypothalamic		1			35	35-39	Germinoma
Queipo	2008	10.1159/000138887	Queipo G, Aguirre D, Nieto K, Peña YR, Palma I, Olvera J, Chavez L, Nájera N, Kofman-Alfaro S. Intracranial germ cell tumors: association with Klinefelter syndrome and sex chromosome aneuploidies. Cytogenet Genome Res. 2008;121(3-4):211-4. doi: 10.1159/000138887. Epub 2008 Aug 28.	Brain		1			11	10-14	Germinoma
Hiramatsu	2008	10.1038/sj.bmt.1705991	Hiramatsu H, Morishima T, Nakanishi H, Mizushima Y, Miyazaki M, Matsubara H, Kobayashi M, Nakahata T, Adachi S. Successful treatment of a patient with Klinefelter's syndrome complicated by mediastinal germ cell tumor and AML(M7). Bone Marrow Transplant. 2008 May;41(10):907-8. doi: 10.1038/sj.bmt.1705991. Epub 2008 Jan 28.	Mediastinum	1				13	10-14	Teratoma
Queipo	2008	10.1159/000138887	Queipo G, Aguirre D, Nieto K, Peña YR, Palma I, Olvera J, Chavez L, Nájera N, Kofman-Alfaro S. Intracranial germ cell tumors: association with Klinefelter syndrome and sex chromosome aneuploidies. Cytogenet Genome Res. 2008;121(3-4):211-4. doi: 10.1159/000138887. Epub 2008 Aug 28.	Brain		1			16	15-19	Germinoma
Szabo	2008	10.1192/bjp.193.5.388	Szabo CP. A case of male anorexia with Klinefelter's syndrome, 22 years later -- case report. Br J Psychiatry. 2008 Nov;193(5):388. doi: 10.1192/bjp.193.5.388.	Frontal and cerebellar		1			20	20-24	Germinoma
Karkhanis	2009	10.4103/0970-2113.56351	Karkhanis V, Joshi JM. Nonseminomatous germ cell tumor with seizure disorder and mental retardation. Lung India. 2009 Oct;26(4):139-41. doi: 10.4103/0970-2113.56351.	Mediastinum	1				14	10-14	Non-seminomatous GCT
Sanz Marcos	2012	10.1016/j.anpedi.2012.10.020	Sanz Marcos N, Turón Viñas A, Ibáñez Toda L. Atypical presentation of Klinefelter syndrome. An Pediatr (Barc). 2013 Aug;79(2):112-5. doi: 10.1016/j.anpedi.2012.10.020. Epub 2012 Dec 21.	Mediastinum	1				8	05 - 09	Teratoma
Ruan	2012	10.1016/j.athoracsur.2011.07.018	Ruan Z, Wang S, Wang Z, Jing Y. A rare case of bilateral massive hemothorax from spontaneous rupture of a primary mediastinal mixed germ cell tumor. Ann Thorac Surg. 2012 Feb;93(2):664-6. doi: 10.1016/j.athoracsur.2011.07.018.	Mediastinum	1				28	25-29	Mixed non-seminomatous GCT
Lin	2014	10.1016/j.jfma.2012.04.007	Lin CM, Lee CT, Tung YC, Wu MZ, Tsai WY, Yang YL, Lu MY, Jou ST, Lin DT, Lin KH. Endocrine dysfunction in Taiwanese children with human chorionic gonadotropin-secreting germ cell tumors. J Formos Med Assoc. 2014 Feb;113(2):102-5. doi: 10.1016/j.jfma.2012.04.007. Epub 2012 Jun 12.	Mediastinum	1				5	05 - 09	Teratoma
Lin	2014	10.1016/j.jfma.2012.04.007	Lin CM, Lee CT, Tung YC, Wu MZ, Tsai WY, Yang YL, Lu MY, Jou ST, Lin DT, Lin KH. Endocrine dysfunction in Taiwanese children with human chorionic gonadotropin-secreting germ cell tumors. J Formos Med Assoc. 2014 Feb;113(2):102-5. doi: 10.1016/j.jfma.2012.04.007. Epub 2012 Jun 12.	Mediastinum	1				6	05 - 09	Mixed non-seminomatous GCT
Lin	2014	10.1016/j.jfma.2012.04.007	Lin CM, Lee CT, Tung YC, Wu MZ, Tsai WY, Yang YL, Lu MY, Jou ST, Lin DT, Lin KH. Endocrine dysfunction in Taiwanese children with human chorionic gonadotropin-secreting germ cell tumors. J Formos Med Assoc. 2014 Feb;113(2):102-5. doi: 10.1016/j.jfma.2012.04.007. Epub 2012 Jun 12.	Mediastinum	1				13	10-14	Mixed non-seminomatous GCT
Sommeling	2014	10.1177/0883073813520499	Sommeling C, Santens P. Anti-N-methyl-D-aspartate (anti-NMDA) receptor antibody encephalitis in a male adolescent with a large mediastinal teratoma. J Child Neurol. 2014 May;29(5):688-90. doi: 10.1177/0883073813520499. Epub 2014 Feb 20.	Mediastinum	1				16	15-19	Teratoma
Song	2014	PMID: 25059022	Song JS, Lee SH, Jin DK, Kim SH. A case report of rare XXY/XX mosaicism in a phenotypic male with Klinefelter syndrome and mediastinal germ cell tumor. Genet Couns. 2014;25(2):215-20.	Mediastinum	1				18	15-19	Mixed GCT
Beisti Ortego	2015	10.5546/aap.2015.e6	Beisti Ortego A, De Arriba Muñoz A, Ferrer Lozano M, Martínez de Zabarte Fernández JM, Calvo Escribano C, Labarta Aizpún. Hypogonadotropic hypogonadism in Klinefelter syndrome and hypothalamic-pituitary tumor. Arch Argent Pediatr. 2015 Jan;113(1):e6-9. doi: 10.1590/S0325-00752015000100011.	Hypothalamus		1			17	15-19	Mixed GCT
Dinesh Pradhan	2015	10.4103/0973-1482.150697	Pradhan D, Kaman L, Dhillon J, Mohanty SK. Mediastinal mixed germ cell tumor in an infertile male with Klinefelter syndrome:A case report and literature review. J Cancer Res Ther. 2015 Oct-Dec;11(4):1034. doi: 10.4103/0973-1482.150697.	Mediatinum	1				40	40-44	Mixed GCT
Konheim Jeremy	2016	10.1016/j.eucr.2016.09.006	Konheim JA, Israel JA, Delacroix SE. Klinefelter Syndrome with Poor Risk Extragonadal Germ Cell Tumor. Urol Case Rep. 2016 Oct 22;10:1-3. eCollection 2017 Jan.	Duodenum, pelvis				1	37	35-39	Mixed GCT
C.Le Fèvre	2018	10.1002/cncr.31667	Williams LA, Pankratz N, Lane J, Krailo M, Roesler M, Richardson M, Frazier AL, Amatruda JF, Poynter JN. Klinefelter syndrome in males with germ cell tumors: A report from the Children's Oncology Group. Cancer. 2018 Oct 1;124(19):3900-3908. doi: 10.1002/cncr.31667. Epub 2018 Oct 6.	Mediastinum	1				11	10-14	Teratoma
Williams	2018	10.1002/cncr.31667	Williams LA, Pankratz N, Lane J, Krailo M, Roesler M, Richardson M, Frazier AL, Amatruda JF, Poynter JN. Klinefelter syndrome in males with germ cell tumors: A report from the Children's Oncology Group. Cancer. 2018 Oct 1;124(19):3900-3908. doi: 10.1002/cncr.31667. Epub 2018 Oct 6.	Mediastinum	1				19	15-19	Yolk sac tumor
Williams	2018	10.1002/cncr.31667	Williams LA, Pankratz N, Lane J, Krailo M, Roesler M, Richardson M, Frazier AL, Amatruda JF, Poynter JN. Klinefelter syndrome in males with germ cell tumors: A report from the Children's Oncology Group. Cancer. 2018 Oct 1;124(19):3900-3908. doi: 10.1002/cncr.31667. Epub 2018 Oct 6.	Mediastinum	1				18	15-19	Mixed / other
Williams	2018	10.1002/cncr.31667	Williams LA, Pankratz N, Lane J, Krailo M, Roesler M, Richardson M, Frazier AL, Amatruda JF, Poynter JN. Klinefelter syndrome in males with germ cell tumors: A report from the Children's Oncology Group. Cancer. 2018 Oct 1;124(19):3900-3908. doi: 10.1002/cncr.31667. Epub 2018 Oct 6.	Mediastinum	1				14	10-14	Yolk sac tumor
Williams	2018	10.1002/cncr.31667	Williams LA, Pankratz N, Lane J, Krailo M, Roesler M, Richardson M, Frazier AL, Amatruda JF, Poynter JN. Klinefelter syndrome in males with germ cell tumors: A report from the Children's Oncology Group. Cancer. 2018 Oct 1;124(19):3900-3908. doi: 10.1002/cncr.31667. Epub 2018 Oct 6.	Intracranial		1			13	10-14	Germinoma
Williams	2018	10.1002/cncr.31667	Williams LA, Pankratz N, Lane J, Krailo M, Roesler M, Richardson M, Frazier AL, Amatruda JF, Poynter JN. Klinefelter syndrome in males with germ cell tumors: A report from the Children's Oncology Group. Cancer. 2018 Oct 1;124(19):3900-3908. doi: 10.1002/cncr.31667. Epub 2018 Oct 6.	Mediastinum	1				16	15-19	Mixed / other
Williams	2018	10.1002/cncr.31667	Williams LA, Pankratz N, Lane J, Krailo M, Roesler M, Richardson M, Frazier AL, Amatruda JF, Poynter JN. Klinefelter syndrome in males with germ cell tumors: A report from the Children's Oncology Group. Cancer. 2018 Oct 1;124(19):3900-3908. doi: 10.1002/cncr.31667. Epub 2018 Oct 6.	Mediastinum	1				15	15-19	Teratoma
Williams	2018	10.1002/cncr.31667	Williams LA, Pankratz N, Lane J, Krailo M, Roesler M, Richardson M, Frazier AL, Amatruda JF, Poynter JN. Klinefelter syndrome in males with germ cell tumors: A report from the Children's Oncology Group. Cancer. 2018 Oct 1;124(19):3900-3908. doi: 10.1002/cncr.31667. Epub 2018 Oct 6.	Mediastinum	1				16	15-19	Mixed / other
Williams	2018	10.1002/cncr.31667	Williams LA, Pankratz N, Lane J, Krailo M, Roesler M, Richardson M, Frazier AL, Amatruda JF, Poynter JN. Klinefelter syndrome in males with germ cell tumors: A report from the Children's Oncology Group. Cancer. 2018 Oct 1;124(19):3900-3908. doi: 10.1002/cncr.31667. Epub 2018 Oct 6.	Retroperitoneal				1	0.7	0-1	Teratoma
Williams	2018	10.1002/cncr.31667	Williams LA, Pankratz N, Lane J, Krailo M, Roesler M, Richardson M, Frazier AL, Amatruda JF, Poynter JN. Klinefelter syndrome in males with germ cell tumors: A report from the Children's Oncology Group. Cancer. 2018 Oct 1;124(19):3900-3908. doi: 10.1002/cncr.31667. Epub 2018 Oct 6.	Chest wall	1				13	10-14	Yolk sac tumor
Williams	2018	10.1002/cncr.31667	Williams LA, Pankratz N, Lane J, Krailo M, Roesler M, Richardson M, Frazier AL, Amatruda JF, Poynter JN. Klinefelter syndrome in males with germ cell tumors: A report from the Children's Oncology Group. Cancer. 2018 Oct 1;124(19):3900-3908. doi: 10.1002/cncr.31667. Epub 2018 Oct 6.	Mediastinum	1				13	10-14	Mixed / other
Williams	2018	10.1002/cncr.31667	Williams LA, Pankratz N, Lane J, Krailo M, Roesler M, Richardson M, Frazier AL, Amatruda JF, Poynter JN. Klinefelter syndrome in males with germ cell tumors: A report from the Children's Oncology Group. Cancer. 2018 Oct 1;124(19):3900-3908. doi: 10.1002/cncr.31667. Epub 2018 Oct 6.	Mediastinum	1				12	10-14	Mixed / other
Williams	2018	10.1002/cncr.31667	Williams LA, Pankratz N, Lane J, Krailo M, Roesler M, Richardson M, Frazier AL, Amatruda JF, Poynter JN. Klinefelter syndrome in males with germ cell tumors: A report from the Children's Oncology Group. Cancer. 2018 Oct 1;124(19):3900-3908. doi: 10.1002/cncr.31667. Epub 2018 Oct 6.	Mediastinum	1				14	10-14	Mixed / other
Williams	2018	10.1002/cncr.31667	Williams LA, Pankratz N, Lane J, Krailo M, Roesler M, Richardson M, Frazier AL, Amatruda JF, Poynter JN. Klinefelter syndrome in males with germ cell tumors: A report from the Children's Oncology Group. Cancer. 2018 Oct 1;124(19):3900-3908. doi: 10.1002/cncr.31667. Epub 2018 Oct 6.	Testis			1		16	15-19	Seminoma
Derya Özyörük	2019	10.24953/turkjped.2019.03.024	Derya Özyörük ,Ayça Kocayozgat ,İnci Yaman-Bajin ,Faik Çetindağ ,Ayşe Selcen Oğuz-Erdoğan ,Altan Güneş. A synchronous occurrence of bifocal intracranial germinoma and bilateral testicular epidermoid cyst in an adolescent patient with Klinefelter`s syndrome . Turk J Pediatr. 2019;61(3):456-459. doi: 10.24953/turkjped.2019.03.024.	Intracerebral: pineal and suprasellar region		1			17	15 - 19	Germinoma
